# Supplementary material for: Teaching the Evaluation of Female Pelvic Pain: A Hands-On Simulation to Reinforce Exam Skills and Introduce Transvaginal Ultrasound
Source: MedEdPORTAL. 2021 Jan 25;17:11080. doi: 10.15766/mep_2374-8265.11080 (PMC7830760; doi:10.15766/mep_2374-8265.11080)
Supplement: Supplementary file 1 — Simulation Case.docxDebrief PowerPoint.pptxFaculty Critical Action Checklist.docxStudent Survey.docx [file mep_2374-8265.11080-s001.zip]

Archive with 5 entries (5 files):
- A. Simulation Case.docx
- B. Debrief PowerPoint.pptx
- C. Faculty Critical Action Checklist.docx
- D. Student Survey.docx
- _Educational_Summary_Report_11080.pdf
